# Supplementary material for: Chimeric SFT2D2‐TBX19 Promotes Prostate Cancer Progression by Encoding TBX19‐202 Protein and Stabilizing Mitochondrial ATP Synthase through ATP5F1A Phosphorylation
Source: Adv Sci (Weinh). 2024 Nov 14;11(48):2408426. doi: 10.1002/advs.202408426 (PMC11672250; doi:10.1002/advs.202408426)
Supplement: Supplementary file 2 — Supporting Table 1 [file ADVS-11-2408426-s003.xlsx]

## Sheet: features of all 58 chimeras
GeneName1	GeneName2	chr1	Breakpoint1	strand	chr2	Breakpoint2	strand2	EnsemblGene1	EnsemblGene2	fusiontype	EM_Class_1	EM_Class_2	InFrame-OutofFrame (Predicted_effect)	junction seq	22RV1	PC3	C4-2	DU145	PC3M	NCIH660	RWPE-1	expression in RWPE-1 (compared with 6 prostate cancer cells)	Forward	Reverse	product size
AIG1	PARL	6	143333445	+	3	183866758	-	ENSG00000146416	ENSG00000175193	inter-chromosomal	E	M	in-frame	gtacctgctgggagaagttctgaacaactatatctgggatacacagaaaaGCTGTGCATTTGGATCAGCTGCTATTTGGCAATATGAATCACTGAAATCC	YES	YES	YES	YES	YES	YES	YES	low	CATGTGGGTGTACCCTTTCC	ACTCTGGACCCTGGATTTCA	199
ARL4A	MTHFD1L	7	12688434	+	6	150936804	+	ENSG00000122644	ENSG00000120254	inter-chromosomal	M	E	out-of-frame	aatttgtaaataccgtacctaccaaaggatttaacactgagaaaattaagGATCACACCCACCCCTCTTGGAGAAGGGAAGAGCACAGTCACCATCGGGC	YES	YES	YES	YES	YES	YES	YES	high	ATTCTGGGTTTGGACTGTGC	GCAGGCAAAGGAGTTGACAT	205
AZGP1	GJC3	7	99971746	-	7	99923603	-	ENSG00000160862	ENSG00000176402	Read-Through	E	E	out-of-frame	ctttatggagaccctgaaagacatcgtggagtattacaacgacagtaacgTTCCAGGAAGAAGCTTAGCCCAGGAAAAACAAAGACCAGTTGGACCCAGA	YES	YES	YES	YES	YES	YES	YES	low	GAGGATTGGAAGCAGGACAG	CATCTCTGGGTCCAACTGGT	151
C11orf70	YAP1	11	102081281	+	11	102114144	+	ENSG00000137691	ENSG00000137693	Read-Through	E	E	in-frame	aaaccaagaaaatacagattacctcttctgtctttaaagtttcagcttatGCCAGTACTGATGCAGGCACTGCAGGAGCCCTGACTCCACAGCATGTTCG	YES	YES	NO	YES	NO	YES	YES	high	GTTCGAAAGAATCCTCAAACC	AGAAGACTGTCGAAGATGCT	231
CHCHD2	PHKG1	7	56102867	-	7	56088975	-	ENSG00000106153	ENSG00000164776	Read-Through	E	E	NA	gctctgtgagggtttcaatgaggtgctgaaacagtgccgacttgcaaacgAGCCACCCAGAGTTCCCTCACTGAAGATCTGAGCATGACCCGGGACGAGG	YES	YES	YES	YES	YES	YES	YES	low	AGCAGCAGCCTTGCCTCTAT	TGCAGAATGAGAGTCCGGCA	290
CLDND2	ETFB	19	51367886	-	19	51354308	-	ENSG00000160318	ENSG00000105379	Read-Through	E	E	in-frame	gggcgagtcgctgcggggccagaccacgagcgccttcctcttcctcggcgATCCGAGTGAAGCCTGACAGGACCGGTGTGGTCACGGATGGTGTGAAGCA	YES	YES	YES	YES	YES	YES	NO	NO	ATGGTGATGGGACTGCGGAT	TGACCTCCTTCACCAGCTTC	209
COL7A1	UCN2	3	48564782	-	3	48563135	-	ENSG00000114270	ENSG00000145040	Read-Through	E	E	NA	gcctgcgagcgccgctgcccaccccgggtggtccagagccaggggacagcCTGACCTCACGATGACCAGGTGTGCTCTGCTGTTGCTGATGGTCCTGATG	NO	YES	YES	YES	YES	YES	YES	high	TGTCTATGGTGGCTGTGGAG	AGGACTCTGCCCAACATCAG	163
CTNNBIP1	CLSTN1	1	9871187	-	1	9773394	-	ENSG00000178585	ENSG00000171603	Read-Through	E	E	in-frame	ggtggtcaacagccagctcagccagctgcctccgcactccatcgaccaggTTAACAAGCACAAGCCCTGGCTGGAGCCCACCTACCACGGCATAGTCACA	YES	YES	YES	YES	YES	YES	YES	no significance	AGGAGTTCCTGCGCACCTAT	CTTTATCCAGCGCGATCAGT	177
DTX2	UPK3B	7	76504445	+	7	77005550	+	ENSG00000091073	ENSG00000243566	Read-Through	E	M	NA	gagggtttccccgccagtgctaccttccagacaacgcccagggccgcaagCCTCCAGGGGCTTCCAGAACCCGGAGACACTGGCTGACATTCCGGCCTCC	YES	YES	YES	YES	YES	YES	YES	low	GAAAGCCGTTCACTGCCAGA	AGCGTCATGTAGTGGCCATC	152
DUS4L	BCAP29	7	107576592	+	7	107580759	+	ENSG00000105865	ENSG00000075790	Read-Through	E	E	NA	cagaagcttaaaggaagcagaaaatgtgtggcggattactgggacagatgGTGTGAAGAAAAAAATGACACTCCAATGGGCTGCAGTGGCAACCTTTCTT	YES	YES	YES	YES	YES	YES	YES	low	GCCAGTGCACTATGATTCCA	TCGGCATAAAGAAAGGTTGC	180
ECD	P4HA1	10	73134603	-	10	73074915	-	ENSG00000122882	ENSG00000122884	intra-chromosomal	E	E	NA	acaaagcatgggagtgcagctgcctgacaacaccgatcacagaccaacaaGTGTGTGATCCTGTAAAATTAAATCTTCCAAGATGATCTGGTATATATTA	YES	YES	YES	YES	YES	YES	YES	low	TGGCACCAGTAGATGTAGACC	CAAAGACTGGGGAAGCAGAA	224
EMC3	CIDEC	3	9986510	-	3	9870072	-	ENSG00000125037	ENSG00000187288	intra-chromosomal	E	E	NA	tccatcctgctgcagagcgacaagaagctcacccaggaacaagtatctgaCAGGGGACAAGGCACCCACTGTCCCTCTCCCATAAGCCTGCCAAGAAGAT	YES	YES	YES	YES	YES	YES	YES	low	AGACTGGGAACCAGCTTTCA	GTTCAGGCAGCCAATGAAGT	295
ENTPD4	LOXL2	8	23434317	-	8	23368434	-	ENSG00000197217	ENSG00000134013	Read-Through	E	E	out-of-frame	cagtggacccttggagccatcctctacaggacccgctttctaccattaagAAAGCTCCTGCTGCTTCTGTACCCCGCCTGTCCCTCCCAGCTGCGCAGGG	YES	YES	NO	NO	YES	NO	NO	NO	GCTTAAAGACTGCCTTGCAA	TCTTCGGGCTGATGATCCCA	165
ERI2	DCUN1D3	16	20896308	-	16	20862643	-	ENSG00000196678	ENSG00000188215	intra-chromosomal	E	E	NA	ggtgggcaacctagaaagccagttgatgccacttgctattggagttgtggGTTGGCTGGCTCCTCTGGCTGATGGCATGTTGAGGTACATGGGCCAGCGG	YES	YES	YES	YES	YES	YES	YES	low	TCTTCTGAAAGGTGGGCAAC	AGGGTCGATGAGGGATTCTT	209
ERV3-1	ZNF506	7	65006541	-	19	19807068	-	ENSG00000213462	ENSG00000081665	inter-chromosomal	E	E	NA	ttgggagatccacagctaagacgccaggacccactggaagcctagaaatgGGACCATTGCAATTTAGAGATGTGGCCATAGAATTCTCTCTGGAGGAGTG	YES	YES	YES	YES	YES	YES	YES	low	CTGCTCTGTGTCTTCTGCTC	TAGATTCCGCTGTGCAGCGT	290
FAM153C	RPL19	5	178055559	+	17	39200317	+	ENSG00000204677	ENSG00000108298	inter-chromosomal	E	E	NA	attttcagtgtctcagcaagaggaatgcggtaggagagcagggtgtcagcCTTTCCTTTCGCTGCTGCGGCCGCAGCCATGAGTATGCTCAGGCTTCAGA	YES	YES	YES	YES	YES	NO	YES	no significance	ACTCAGCATACGGAGGACCA	TGGGGTCTAACCAGACCTTC	220
FARSB	TRIM61	2	222648740	-	4	164969675	-	ENSG00000116120	ENSG00000183439	inter-chromosomal	E	M	in-frame	aagaatttgatgaactatgttttgaatttggtctggagcttgatgaaattAAAGACCTAGAGCTTTTATGTCCAAGGTGCAGTTTGTCCACTGATCACCA	YES	YES	YES	YES	YES	YES	YES	low	GTGAGTTCGACACACCATGC	TTATGGGCCAAACACAGTGA	203
FOXRED2	TXN2	22	36490188	-	22	36480837	-	ENSG00000100350	ENSG00000100348	Read-Through	M	E	in-frame	agaagttgccacccttttgccagcaggggtacctgaggatgcagggactcATGGCTCAGCGACTTCTTCTGAGGAGGTTCCTGGCCTCTGTCATCTCCAG	YES	NO	YES	NO	NO	NO	NO	NO	AGAGTCCTGCTTCCTGTTCG	GTTGGGTGTTACAGTCAGGC	223
GKAP1	KIF27	9	83816997	-	9	83915679	-	ENSG00000165113	ENSG00000165115	Read-Through	E	E	NA	agcatcggttaacagcctatgggtgaaatttggctttcattcatgaatgaGGAATCCAGATCTTACATAAGATGGAAGTCTCTCACACTAGATACTGAAC	YES	YES	YES	YES	YES	YES	YES	low	AAGTTTCGGAGCATCGGTTA	ACTTGCTGGCTGTTTGGAAT	257
GPR160	SETD8	3	170039043	+	12	123390704	+	ENSG00000173890	ENSG00000183955	inter-chromosomal	E	M	NA	gctggaaggaaccgctctcgcttcgtcctacacttgcgcaaatgtctccgCCTTCAGGAAGAGAACTCAGTTACACATCACGAAGTCAAATGCCAGGGGA	YES	YES	YES	YES	YES	YES	NO	NO	CTCGCTTCGTCCTACACTTG	GATTCCGGCTAATGGTTTCC	101
GRPR	MAGEB17	X	16152635	+	X	16167482	+	ENSG00000126010	ENSG00000182798	Read-Through	M	E	NA	ccctccgtggccacctttagcctcatcaatggaaacatctgtcacgagcgATGCTCTAACGAGGGTAGTGACTCTGTCTAAAGGCAAAAGCACAGTTCAG	YES	YES	YES	YES	YES	YES	YES	low	ACACTCAGCTGCTCTGTTGC	TCCTCCCTCAGCTGAACTGT	206
GXYLT2	PPP4R2	3	72967719	+	3	72998077	+	ENSG00000172986	ENSG00000163605	Read-Through	E	E	out-of-frame	atgacgataagcaaccaacgttcagagcactctatgaagcaatacgggatATTTTGAGAAGAGGGGGAAAAAGGAAGTTTGTCCTGTCCTGGATCAGTTT	NO	YES	YES	YES	YES	YES	YES	low	TATGTATTCCCCTGCCAGTG	GTTTCTCCAGTCTTGGCTAC	244
HACL1	COLQ	3	15563359	-	3	15489638	-	ENSG00000131373	ENSG00000206561	Read-Through	E	E	NA	ccttctcttatcaacatcatgattgagccacaagccacacggaaggcccaGCCCTTCCCAGCCTGGATCAGAAGAAGCGTGGTGGCCACAAAGCATGCTG	YES	YES	YES	YES	YES	YES	NO	NO	GTCCCTCCAATGTGTTTGCT	AAGAATGGTGGTGGGAACAG	280
HIGD1A	CCDC13	3	42786028	-	3	42758351	-	ENSG00000181061	ENSG00000244607	Read-Through	E	E	NA	ccacatgcgtgtggcagcccaaggctttgttgtaggagcaatgactgttgGGCAGGATGGCAGCAGATGAAAGCTCACAGAACACTTTGCGGCTCCAGTT	YES	YES	YES	NO	YES	YES	YES	low	CCATTCGTACCCGTTGGAAT	CCATCTGCTTCTGTAACCGT	248
HSPE1	MOB4	2	197501238	+	2	197523624	+	ENSG00000115541	ENSG00000115540	Read-Through	E	E	in-frame	aagtattgcaagcaacagtagtcgctgttggatcgggttctaaaggaaagGATTTCTATAATTGGCCTGATGAATCCTTTGATGAAATGGACAGTACACT	YES	YES	YES	YES	YES	YES	YES	low	TGAAAGGAGTGCTGCTGAAA	TCCACACACCTTCATCTTGG	263
IGSF5	PCP4	21	39793613	+	21	39898476	+	ENSG00000183067	ENSG00000183036	Read-Through	E	E	in-frame	aatccagtgatcctgaacaaagaaacagtagctgtggccctcctcaccagCGACAAGGTGCTGGGGCAACCAATGGAAAAGACAAGACATCTGGTGAAAA	NO	YES	YES	YES	NO	YES	NO	NO	CGCTTCTCTCCCTCCCAAAT	actgagactgaatggccacc	214
LPHN1	SUZ12	19	14205985	-	17	31947617	+	ENSG00000072071	ENSG00000178691	inter-chromosomal	E	E	NA	cgagccgcaggagagacacgctgggccgaccccagagaggcgctggacagGAAAACATTTAAAGTTGATGATATGTTATCAAAAGTAGAGAAAATGAAAG	YES	YES	YES	YES	YES	YES	YES	no significance	AGCCGCAGGAGAGACACGCT	GGTGCTATGAGATTCCGAGT	97
MED8	ELOVL1	1	43385046	-	1	43365623	-	ENSG00000159479	ENSG00000066322	Read-Through	E	E	NA	agtggaataaaaaccaacatcaagtcggcttccatgcatccctaccagcgAGTCCTTAGCCAGGATGGAGGCTGTTGTGAACTTGTACCAAGAGGTGATG	YES	YES	YES	YES	YES	YES	NO	NO	AGGGAAAATGCCAAGTGGA	CTGCGTGCTTCATCACCTCT	123
MPC2	ADCY10	1	167919979	-	1	167905198	-	ENSG00000143158	ENSG00000143199	Read-Through	E	E	NA	aatttctttgtgggggcagcaggagcctctcagctttttcgtatttggagAAGACCTATTTGGAGACTGCTTCCTGTCACCATAAAATCCTGAACATTTG	YES	YES	YES	YES	YES	YES	YES	low	GCCAGACCTGCAGAAAAACT	TTCTGACTATGGGCCAGTCC	271
MRPS31	SUGT1	13	40749138	-	13	52657532	+	ENSG00000102738	ENSG00000165416	intra-chromosomal	E	E	out-of-frame	gtggacaaaagaggggaaactatgggagttcccaattaacaatgaagcagGAGCTGACTAAGGCTTTGGAACAGAAACCAGATGATGCACAGTATTATTG	YES	YES	YES	YES	YES	YES	YES	no significance	ACCTTCACTTTGGGATGTGG	CTGTGCATCATCTGGTTTCT	179
MSMB	NCOA4	10	46038966	-	10	46016694	-	ENSG00000263639	ENSG00000266412	Read-Through	E	E	out-of-frame	aactgtgagacatgcacttgctacgaaacagaaatttcatgttgcaccctGAGCAGTGAGGAGAATGAATACCTTCCAAGACCAGAGTGGCAGCTCCAGT	NO	NO	YES	YES	YES	NO	NO	NO	AACTCGGAGTGGCAGACTGA	CGGAGAACTCCACCAATAGC	192
NGRN	PERP	15	90266398	+	6	138096399	-	ENSG00000182768	ENSG00000112378	inter-chromosomal	E	M	out-of-frame	cctggtgccccgcccaggaccctgacgtgggaagccatggagcagatacgATGCTTGTCTTCCTGAGAGTGATTGGAGGTCTCCTTGCCTTGGCTGCTGT	YES	YES	YES	YES	YES	YES	YES	low	GCACCCTGAAACGACAGAAA	AAGGCAAGGAGACCTCCAAT	153
NSUN4	FAAH	1	46361696	+	1	46402091	+	ENSG00000117481	ENSG00000117480	Read-Through	M	E	in-frame	atgtggtgcaaggtgccattgagctcctggccaatcaatacagcatccagAACCCAGACCTGGACTCAGAGGCGCTGCTAGCCCTGCCCCTGCCTCAGCT	YES	YES	YES	YES	YES	YES	YES	high	CCAGGAGGCCATGTTGTCTA	GGGCCAGCTCTCTACTGTGT	187
NUPR2	PSPH	7	56116015	-	7	56032054	-	ENSG00000185290	ENSG00000146733	intra-chromosomal	E	E	NA	gccagcgccagctgcatcccaagatgcgcactcgcctcacctgagcctggGCTCTTGCTCTTGCAGAATCCACAGGTCTTTCTTGAGGAAATCTGTAGAC	YES	YES	YES	YES	YES	YES	NO	NO	TCGCGCAGAAGCTCCTCAAT	CTAGGAGACGACACTCTTCT	192
POLA2	CDC42EP2	11	65295990	+	11	65320544	+	ENSG00000014138	ENSG00000149798	Read-Through	E	E	NA	tcaccccagatgtcctcatcatcccgtcagagctgaggtacttcgtgaagCTCCTCAGCCCTGGACCGGGGACAAGTAACCCTCGGTGACAAGACCAAAG	YES	YES	YES	YES	YES	YES	YES	low	GTCACCCCAGATGTCCTCAT	AGGACGGCAAACTCTTCTGA	165
RAB3B	NRD1	1	51933319	-	1	51840515	-	ENSG00000169213	ENSG00000078618	Read-Through	E	E	NA	aagagagggttgttcccactgagaagggccagctccttgcagagcagcttGATACATCAAATTACAGAATGGCTTGCAGGCACTTCTGATTTCAGACCTA	YES	YES	YES	YES	NO	YES	YES	high	CTCAGATCAAGACCTACTCC	CCCTCTTCATCGTCATCTTC	291
SDHAF2	PPP1R32	11	61430182	+	11	61484688	+	ENSG00000167985	ENSG00000162148	Read-Through	E	E	in-frame	tgcaggtggggaaaatggcggtgtctacagtgttctcgacttcgtcgctgGTCCGGAAGGTCCATTTCGACACCCAGGAGCACGGGCCTCAGGCCATCAC	YES	YES	YES	YES	YES	YES	NO	NO	TTTCCGGTGCAGGTGGGGAA	TGTCGGAAGTTCTCCCGCTC	185
SDHAF2	PPP1R32	11	61438113	+	11	61484688	+	ENSG00000167985	ENSG00000162148	Read-Through	E	E	out-of-frame	cctgattaacgagcctagtaatgactgggatatttactactgggccacagGTCCGGAAGGTCCATTTCGACACCCAGGAGCACGGGCCTCAGGCCATCAC	YES	YES	YES	YES	YES	YES	YES	low	CAAAGAGCAGAGACTGCGTG	CTTCACATAAGGGGAGACGA	306
SFT2D2	TBX19	1	168243069	+	1	168291160	+	ENSG00000213064	ENSG00000143178	Read-Through	M	E	NA	aagtgactctgctttagacaagcccctggagagcctggccatggagtgagACGGATGTTTCCAGTCCTAAAGATTAGTGTCACAGGGTTGGACCCCAATG	YES	YES	YES	YES	YES	YES	YES	low	CGTGGTCCTGCATAGAGTGA	AGTCCGGGTGAATGTAGACG	277
SLC25A16	DNA2	10	68487144	-	10	68470163	-	ENSG00000122912	ENSG00000138346	Read-Through	E	E	in-frame	cgtcggcgaatgcaattaggaactgttctgccggaatttgaaaagtgcctATTTCAGAAGAAAGTGGTAGCTTCCTTTCCAAGAACAGTTCTGAGCACAG	NO	NO	NO	NO	NO	NO	YES	low	CCCATTTGATGTGACTCGTC	TGTGAAGCAGTGATGACCAG	204
SLC25A16	DNA2	10	68483420	-	10	68470163	-	ENSG00000122912	ENSG00000138346	Read-Through	M	E	NA	catacgaacttatgaagcagttttttcacctcaactaaaaaaaaattatgATTTCAGAAGAAAGTGGTAGCTTCCTTTCCAAGAACAGTTCTGAGCACAG	YES	YES	YES	YES	YES	YES	NO	NO	ATTCGCTGTATTCCCTCTCA	GTGAAGCAGTGATGACCAGG	228
SLC35E2B	CDK11A	1	1668328	-	1	1722832	-	ENSG00000189339	ENSG00000008128	Read-Through	E	E	NA	gagcgtcacggcgtacgccctcatggggaaaatctccccggtgactttcaGTGTTTTAACTCAAATGGGTGATGAAAAGGACTCTTGGAAAGTGAAAACT	YES	YES	YES	YES	YES	YES	YES	no significance	GGAGTCCTGTTCCACCTTCA	TCCTCTTGTTCCTTCCTTCG	167
SLC45A3	ELK4	1	205659489	-	1	205623891	-	ENSG00000158715	ENSG00000158711	Read-Through	M	E	NA	tgctcccacctccacccgcgctctgcggggcctctgcctgtgatgtctccCTCATTGCTATGGACAGTGCTATCACCCTGTGGCAGTTCCTTCTTCAGCT	YES	YES	YES	YES	YES	YES	NO	NO	CAGTGAGGACAGCCTGATGA	GCTTGTTCTGAGGCTTCTGC	215
SLC45A3	ELK4	1	205661861	-	1	205623891	-	ENSG00000158715	ENSG00000158711	Read-Through	E	E	NA	tgcagatcctgccctacacactggcctccctctaccaccgggagaagcagCTCATTGCTATGGACAGTGCTATCACCCTGTGGCAGTTCCTTCTTCAGCT	YES	YES	YES	YES	YES	YES	YES	low	TCACCGGGTTCACCTTCTCA	CTGCCCATCATTAGAGGTCC	179
SMG5	PAQR6	1	156249569	-	1	156246756	-	ENSG00000198952	ENSG00000160781	Read-Through	M	E	NA	gccttccgcaggactgaagacctgaaggggctggcttttggagtgttgagGTCAACGTGGAGGTACCAGGCCACCATGCTCAGTCTCAAGCTGCCCCAAC	NO	YES	NO	NO	YES	NO	YES	no significance	TTCAGTGGGCAGCAGAAAGG	TTGAAGAAGTTGGGGCAGCT	175
SNUPN	PTPN9	15	75598279	-	15	75527261	-	ENSG00000169371	ENSG00000169410	Read-Through	M	E	NA	atggtacctggccccaaaaggaatcctggagaggaggacagtgacaacagGCTACCAAGCAGTTTCTCGAAGAGATTAACAAGTGGACAGTTCAGTACAA	YES	YES	YES	YES	YES	YES	YES	low	CTGGATGCCTCATGGAGAAT	GACAGCCACATTCCAAGACA	183
STYXL1	TMEM120A	7	75996445	-	7	75992557	-	ENSG00000127952	ENSG00000189077	Read-Through	M	E	NA	acaaacatcatggatccgctctactgatcttctccgaggcccaccgaaggGAGACCCATCGGCTCTACCGCCTGAAGCTGGAGGAGCTGACCAAACTTCA	YES	YES	YES	YES	YES	YES	YES	low	GTCCTGGGCCTATGTCAAGA	AAGTTTGGTCAGCTCCTCCA	201
TACSTD2	OMA1	1	58576189	-	1	58536741	-	ENSG00000184292	ENSG00000162600	Read-Through	M	E	in-frame	aagaaggtggagatcaaggaactgggggagttgagaaaggaaccgagcttGGGCATAAGGAAATGGTGGCAGGCACTTCCTCCTAACAAGAAGGAAGTAG	YES	YES	YES	NO	YES	YES	YES	low	AACCGGAGAAAGTCGGGGAA	AGCTTGCTCCTTCCTGTGAT	248
TBCEL	TECTA	11	121060085	+	11	121102665	+	ENSG00000154114	ENSG00000109927	Read-Through	E	E	NA	ttttttattcgttactatgtggatgttccacaggaagaagtgccattcagGATGAATTATTCATCATTCCTTAGAATTTGGGTCTCTTTCATCTTCGCAC	YES	YES	YES	YES	YES	YES	YES	low	AATGGCAGCGTTGTTACTGA	GGTGCTGTACAAGTGCGAAG	157
TMC5	CCP110	16	19497163	+	16	19527867	+	ENSG00000103534	ENSG00000103540	intra-chromosomal	E	E	NA	ggtggagcaacaaggctttttgcatttgggggaacatgatggcagtcttgTGTGACTGTGGGAAGATGGAGGAGTATGAGAAGTTCTGTGAAAAAAGTCT	YES	YES	YES	NO	YES	YES	NO	NO	AAGGAGAGAGGTGGAGCAAC	GCCACTCCATGAAAGCGAAT	199
TMED3	KIAA1024	15	79314005	+	15	79456098	+	ENSG00000166557	ENSG00000169330	Read-Through	E	E	NA	agcctcccattctcccagacatggggaacagggtcacagctctcacccagAACTGACCTGAAGTTTCAGTGTAGTCAGAGAGCTCTTCAAGTAATAAATC	YES	YES	YES	YES	YES	YES	YES	high	TACGACAGCTTCACGTACCG	GCTGTCCAGTTCCTCCAAGA	275
TOPORS	DDX58	9	32550774	-	9	32500939	-	ENSG00000197579	ENSG00000107201	Read-Through	E	E	out-of-frame	gggagctcgcggcgagcgccccagccaggcctgcgccggcatcctccgagAAGAGGTGCAGTATATTCAGGCTGAGAAAAACAACAAGGGCCCAATGGAG	YES	YES	YES	YES	YES	YES	YES	no significance	CGACACCGACCTAGCTTTCT	GGAGCTCCAACAGGAACTTG	165
UAP1	DDR2	1	162597858	+	1	162655211	+	ENSG00000117143	ENSG00000162733	Read-Through	E	E	NA	atgtaccaatccaatgtgaaatctctcctcttatctcctatgctggagaaCCTCCATCAAGGGAGACCTGCAAGTTGCCTGGGGTTCAGTGCTCTAGAAA	YES	YES	YES	YES	YES	YES	NO	NO	CTTGAAGGATGCCAATGATG	CTCAAAAACAGCTGGCCTCT	194
UBA2	WTIP	19	34467013	+	19	34490375	+	ENSG00000126261	ENSG00000142279	Read-Through	E	E	NA	aaagcataaccaatggcagtgatgatggagctcagccctccacctccacaGGCATTTGCATCAAGTGTGGGCTTGGCATCTACGGAGCCCAGCAGGCGTG	YES	YES	YES	YES	YES	YES	YES	no significance	ATGCTGCCAAAAGCATAACC	AGGTGAAGCAGTCAGTGTGA	152
UQCRQ	LEAP2	5	132867708	+	5	132873950	+	ENSG00000164405	ENSG00000164406	Read-Through	M	E	NA	aagacacaataaacttcctatggtctgcactgttgtgatattacatttttATAGATGGCTCCCCAATACCAGAAGTGAGTTCGGCAAAGAGAAGGCCACG	YES	YES	YES	YES	YES	YES	NO	NO	ACGGTTCCCTGTCTCTGAAA	TTCTCCGTGGCCTTCTCTTT	165
VAMP8	VAMP5	2	85581876	+	2	85591725	+	ENSG00000118640	ENSG00000168899	Read-Through	M	E	NA	ctcctacccctcttcccgaggccctgctgccatgttgtatgccccagaagGCAGGAATAGAGTTGGAGCGGTGCCAGCAGCAGGCGAACGAGGTGACGGA	YES	NO	YES	NO	NO	YES	NO	NO	CAAGAGGGTCTCCTTTCCTG	GTCTGAACGCTGCTGCAGTT	222
ZNF343	SNRPB	20	2483559	-	20	2467758	-	ENSG00000088876	ENSG00000125835	Read-Through	M	E	out-of-frame	cctcatcatacacgagcggacgcactctggagagaagccttatgtgtgtgACGGTGGGCAAGAGCAGCAAGATGCTGCAGCATATTGATTACAGGATGAG	YES	YES	YES	YES	YES	YES	YES	low	CACCAGAGGACACACTTGGA	AAGGTGCCAATGAAGATCCG	213
ZW10	TMPRSS5	11	113736620	-	11	113700168	-	ENSG00000086827	ENSG00000166682	Read-Through	E	E	in-frame	aaggaattgatgatgatgctacaagccagcttgcaagaaattggggatcgAGCCTGATGCTGGATGACCAACCCCCTATGGAGGCCCAGTATGCAGAGGA	YES	YES	YES	YES	YES	YES	YES	low	AGGTTCCAGTCTATGTGCCA	GCTCTGCTCTGAAGATCCCA	167
