# Supplementary material for: Chimeric SFT2D2‐TBX19 Promotes Prostate Cancer Progression by Encoding TBX19‐202 Protein and Stabilizing Mitochondrial ATP Synthase through ATP5F1A Phosphorylation
Source: Adv Sci (Weinh). 2024 Nov 14;11(48):2408426. doi: 10.1002/advs.202408426 (PMC11672250; doi:10.1002/advs.202408426)
Supplement: Supplementary file 3 — Supporting Table 2 [file ADVS-11-2408426-s004.xlsx]

## Sheet: Sheet1
Gene	Forward primer (5'-3')	Reverse primer (5'-3')
SFT2D2	tggtgttctgattctgcgcc	aactcctatgggctctcgtc
TBX19 (siRNA knockdown detection)	gaagtgcctatggccatga	ccttgaatctctgccagaga
TBX19 (overexpression detection)	GACCAAGAATGGCAGACGG	GGAGCTTTCATCCAGTGGG
SFT2D2-F1	caacaggctgccgctgaggagctg
SFT2D2-F2	ggcatcttcattaagctggagtaccagg
SFT2D2-F3	gctgtgggtgcccaggaagggactacac
SFT2D2-F8	ggaaggcactatggacagaagctggtgg
TBX19-R7		ggaagtccagctgtcaggtcccgag
TBX19-R8-1		acagctgggtttccgaggagaaatgctc
TBX19-R8-2		taggcctcaccctcgagaggcttacag
U6	CTCGCTTCGGCAGCACA	AACGCTTCACGAATTTGCGT
GAPDH	CAAGGCTGAGAACGGGAAG	TGAAGACGCCAGTGGACTC
18SN1	gctacactgactggctcagc	ccatccaatcggtagtagcg
S-T entire length T7 probe	TAATACGACTCACTATAGGGacccggaagagccgtcaact	gcctcaccctcgagaggctt
S-T 1-600bp T7 probe	TAATACGACTCACTATAGGGacccggaagagccgtcaac	gtccatagtgccttccaaagcttc
S-T 601-1200bp T7 probe	TAATACGACTCACTATAGGGagaagctggtggacagttttg	gttgacgtacttccagcgg
S-T 1201-1800bp T7 probe	TAATACGACTCACTATAGGGgaatgggtgcccgctggcaag	ggtttctgtgcatgtacgcagaaggg
S-T 1801-2400bp T7 probe	TAATACGACTCACTATAGGGgtgaatttgatagaaagctcaagc	catccaaactgaaccctctcc
S-T 2401-3000bp T7 probe	TAATACGACTCACTATAGGGgctagttagatcatttgcatctctc	gtgtgcatgactattttttgtagag
S-T 3001-3571bp T7 probe	TAATACGACTCACTATAGGGcatggtggcctgtgcctatag	ctcaccctcgagaggcttac
mtDNA	AGGACAAGAGAAATAAGGCC	TAAGAAGAGGAATTGAACCTCTGACTGTAA
HBB	GTGCACCTGACTCCTGAGGAGA	CCTTGATACCAACCTGCCCAG
TBX19 entire length T7 probe	TAATACGACTCACTATAGGcagttcagcaaatgtttattgggcacc	gctccccaactaaagcttaacaggttg
SFT e8-R		caccagcttctgtccatagtgc
SFT i7-F	gctgtgaaggtctgatctttcagtc
TBX19 E2 oligo	ctaatctttaggactggaaacatccg
p53	CAGCACATGACGGAGGTTGT	TCATCCAAATACTCCACACGC
PTEN	TGGATTCGACTTAGACTTGACCT	GGTGGGTTATGGTCTTCAAAAGG
RB	CTCTCGTCAGGCTTGAGTTTG	GACATCTCATCTAGGTCAACTGC
MYC	GGCTCCTGGCAAAAGGTCA	CTGCGTAGTTGTGCTGATGT
TMPRSS2-ERG	GGAGCGCCGCCTGGAG	GGCTCATCTTGGAAGTCTGT
