# Supplementary material for: Chimeric SFT2D2‐TBX19 Promotes Prostate Cancer Progression by Encoding TBX19‐202 Protein and Stabilizing Mitochondrial ATP Synthase through ATP5F1A Phosphorylation
Source: Adv Sci (Weinh). 2024 Nov 14;11(48):2408426. doi: 10.1002/advs.202408426 (PMC11672250; doi:10.1002/advs.202408426)
Supplement: Supplementary file 4 — Supporting Table 3 [file ADVS-11-2408426-s001.xlsx]

## Sheet: Sheet1
Gene	sense（5'-3'）	antisense（5'-3'）
S-T	cauggagugagacggauguuuccatt	uggaaacauccgucucacuccaugtt
TBX19	GCAACUUCAGAUCAUCCUGTT	CAGGAUGAUCUGAAGUUGCTT
ATP5F1A-si1	CGUUUCAAUGATGGAUCUGATT	UAUCAGAUCCAUCAUUGAAACGTT
ATP5F1A-si2	CCUCUGUUGAUCUUGAAGATT	UCUUCAAGAUCAACAGAGGTT
ATP5F1B-si1	GCGUUUCUUGUCUCAGCCATT	UGGCUGAGACAAGAAACGCTT
ATP5F1B-si2	GCACAGUAAGGACUAUUGCTT	GCAAUAGUCCUUACUGUGCTT
