# Supplementary material for: Chimeric SFT2D2‐TBX19 Promotes Prostate Cancer Progression by Encoding TBX19‐202 Protein and Stabilizing Mitochondrial ATP Synthase through ATP5F1A Phosphorylation
Source: Adv Sci (Weinh). 2024 Nov 14;11(48):2408426. doi: 10.1002/advs.202408426 (PMC11672250; doi:10.1002/advs.202408426)
Supplement: Supplementary file 5 — Supporting Table 4 [file ADVS-11-2408426-s002.csv]

Protein Group	Protein ID	Accession	-10lgP	Coverage (%)	Coverage (%) 10S	Area 10S	#Peptides	#Unique	#Spec 10S	PTM	Avg. Mass	Description
1	3	sp|P04264|K2C1_HUMAN	321.99	57	57	1.23E+09	61	38	248	Carbamidomethylation; Deamidation (NQ); Oxidation (M); Pyro-glu from E; Pyro-glu from Q	66039	Keratin type II cytoskeletal 1 OS=Homo sapiens OX=9606 GN=KRT1 PE=1 SV=6
2	1	sp|P13645|K1C10_HUMAN	306.15	69	69	1.13E+09	62	44	238	Carbamidomethylation; Deamidation (NQ); Oxidation (M); Pyro-glu from Q	58827	Keratin type I cytoskeletal 10 OS=Homo sapiens OX=9606 GN=KRT10 PE=1 SV=6
6	5	sp|P07437|TBB5_HUMAN	300.07	70	70	1.63E+08	42	7	147	Carbamidomethylation; Deamidation (NQ); Oxidation (M); Acetylation (Protein N-term)	49671	Tubulin beta chain OS=Homo sapiens OX=9606 GN=TUBB PE=1 SV=2
7	8	sp|P68371|TBB4B_HUMAN	288.86	70	70	2.63E+07	41	2	134	Carbamidomethylation; Deamidation (NQ); Oxidation (M); Acetylation (Protein N-term)	49831	Tubulin beta-4B chain OS=Homo sapiens OX=9606 GN=TUBB4B PE=1 SV=1
10	10	sp|Q9BQE3|TBA1C_HUMAN	275.6	60	60	3.61E+06	32	1	109	Carbamidomethylation; Deamidation (NQ); Pyro-glu from Q	49895	Tubulin alpha-1C chain OS=Homo sapiens OX=9606 GN=TUBA1C PE=1 SV=1
20	12	sp|P35908|K22E_HUMAN	274.26	66	66	1.66E+06	44	1	89	Carbamidomethylation; Deamidation (NQ)	65433	Keratin type II cytoskeletal 2 epidermal OS=Homo sapiens OX=9606 GN=KRT2 PE=1 SV=2
11	16	sp|Q13885|TBB2A_HUMAN	268.88	58	58	6.29E+05	33	1	109	Carbamidomethylation; Deamidation (NQ); Oxidation (M); Acetylation (Protein N-term)	49907	Tubulin beta-2A chain OS=Homo sapiens OX=9606 GN=TUBB2A PE=1 SV=1
12	18	sp|P04350|TBB4A_HUMAN	268.61	57	57	1.66E+07	32	1	108	Carbamidomethylation; Deamidation (NQ); Oxidation (M); Acetylation (Protein N-term)	49586	Tubulin beta-4A chain OS=Homo sapiens OX=9606 GN=TUBB4A PE=1 SV=2
23	15	sp|P68366|TBA4A_HUMAN	260.35	63	63	1.84E+07	29	5	78	Carbamidomethylation; Deamidation (NQ); Pyro-glu from Q	49924	Tubulin alpha-4A chain OS=Homo sapiens OX=9606 GN=TUBA4A PE=1 SV=1
15	13	sp|P35527|K1C9_HUMAN	260.13	57	57	5.80E+08	38	35	94	Deamidation (NQ); Oxidation (M); Pyro-glu from E; Pyro-glu from Q	62064	Keratin type I cytoskeletal 9 OS=Homo sapiens OX=9606 GN=KRT9 PE=1 SV=3
9	22	sp|P13647|K2C5_HUMAN	257.35	55	55	8.98E+07	56	11	109	Carbamidomethylation; Deamidation (NQ); Oxidation (M); Pyro-glu from Q	62378	Keratin type II cytoskeletal 5 OS=Homo sapiens OX=9606 GN=KRT5 PE=1 SV=3
19	30	sp|P04259|K2C6B_HUMAN	242.85	61	61	1.31E+06	48	1	90	Carbamidomethylation; Deamidation (NQ); Pyro-glu from E; Pyro-glu from Q; Acetylation (Protein N-term)	60067	Keratin type II cytoskeletal 6B OS=Homo sapiens OX=9606 GN=KRT6B PE=1 SV=5
3	21	sp|Q9NYP3|DONS_HUMAN	220.82	54	54	2.98E+09	19	18	196	Carbamidomethylation; Deamidation (NQ); Oxidation (M)	62747	Protein downstream neighbor of Son OS=Homo sapiens OX=9606 GN=DONSON PE=1 SV=2
36	33	sp|P25705|ATPA_HUMAN	202.53	37	37	6.23E+07	20	20	29	Pyro-glu from E; Pyro-glu from Q	59751	ATP synthase subunit alpha mitochondrial OS=Homo sapiens OX=9606 GN=ATP5F1A PE=1 SV=1
39	57	sp|P12035|K2C3_HUMAN	171.94	16	16	4.52E+05	16	1	28	Deamidation (NQ); Pyro-glu from E	64417	Keratin type II cytoskeletal 3 OS=Homo sapiens OX=9606 GN=KRT3 PE=1 SV=3
47	41	sp|Q9Y383|LC7L2_HUMAN	167.96	46	46	3.96E+07	19	19	25	Carbamidomethylation; Acetylation (Protein N-term)	46514	Putative RNA-binding protein Luc7-like 2 OS=Homo sapiens OX=9606 GN=LUC7L2 PE=1 SV=2
52	51	sp|O43175|SERA_HUMAN	166.1	25	25	3.89E+07	12	12	16	Carbamidomethylation; Pyro-glu from Q; Acetylation (Protein N-term)	56651	D-3-phosphoglycerate dehydrogenase OS=Homo sapiens OX=9606 GN=PHGDH PE=1 SV=4
45	45	sp|Q8N1N4|K2C78_HUMAN	161.84	25	25	1.25E+07	17	11	26	Carbamidomethylation	56866	Keratin type II cytoskeletal 78 OS=Homo sapiens OX=9606 GN=KRT78 PE=1 SV=2
50	42	sp|P05166|PCCB_HUMAN	159.19	32	32	4.10E+07	13	13	19	Carbamidomethylation	58216	Propionyl-CoA carboxylase beta chain mitochondrial OS=Homo sapiens OX=9606 GN=PCCB PE=1 SV=3
62	68	sp|Q13085|ACACA_HUMAN	137.13	5	5	1.45E+07	10	10	11		265551	Acetyl-CoA carboxylase 1 OS=Homo sapiens OX=9606 GN=ACACA PE=1 SV=2
33	129	sp|Q7Z3Y8|K1C27_HUMAN	136.78	8	8	8.33E+05	7	1	38	Deamidation (NQ); Oxidation (M); Pyro-glu from Q	49822	Keratin type I cytoskeletal 27 OS=Homo sapiens OX=9606 GN=KRT27 PE=1 SV=2
63	64	sp|P06576|ATPB_HUMAN	128.61	21	21	1.08E+07	8	8	10		56560	ATP synthase subunit beta mitochondrial OS=Homo sapiens OX=9606 GN=ATP5F1B PE=1 SV=3
68	92	sp|O00148|DX39A_HUMAN	123.53	14	14	1.70E+07	6	6	6	Carbamidomethylation	49130	ATP-dependent RNA helicase DDX39A OS=Homo sapiens OX=9606 GN=DDX39A PE=1 SV=2
67	70	sp|P31943|HNRH1_HUMAN	122.93	20	20	7.58E+06	7	7	7	Carbamidomethylation	49229	Heterogeneous nuclear ribonucleoprotein H OS=Homo sapiens OX=9606 GN=HNRNPH1 PE=1 SV=4
61	117	sp|Q14CN4|K2C72_HUMAN	117.19	9	9	5.51E+05	7	1	11		55877	Keratin type II cytoskeletal 72 OS=Homo sapiens OX=9606 GN=KRT72 PE=1 SV=2
79	107	sp|P36578|RL4_HUMAN	108.2	11	11	4.09E+06	4	4	4	Carbamidomethylation	47697	60S ribosomal protein L4 OS=Homo sapiens OX=9606 GN=RPL4 PE=1 SV=5
73	103	sp|P68104|EF1A1_HUMAN	103.63	11	11	1.29E+07	5	5	5		50141	Elongation factor 1-alpha 1 OS=Homo sapiens OX=9606 GN=EEF1A1 PE=1 SV=1
82	143	sp|P14868|SYDC_HUMAN	86.3	8	8	2.30E+06	3	3	4		57136	Aspartate--tRNA ligase cytoplasmic OS=Homo sapiens OX=9606 GN=DARS1 PE=1 SV=2
80	116	sp|Q14498|RBM39_HUMAN	82.22	9	9	2.56E+06	4	4	4		59380	RNA-binding protein 39 OS=Homo sapiens OX=9606 GN=RBM39 PE=1 SV=2
101	158	sp|P78371|TCPB_HUMAN	70.87	4	4	5.56E+05	2	2	2		57488	T-complex protein 1 subunit beta OS=Homo sapiens OX=9606 GN=CCT2 PE=1 SV=4
72	166	sp|P30101|PDIA3_HUMAN	63.7	5	5	1.78E+06	2	2	2		56782	Protein disulfide-isomerase A3 OS=Homo sapiens OX=9606 GN=PDIA3 PE=1 SV=4
93	142	sp|Q02790|FKBP4_HUMAN	60.51	6	6	1.55E+06	3	3	3	Carbamidomethylation	51805	Peptidyl-prolyl cis-trans isomerase FKBP4 OS=Homo sapiens OX=9606 GN=FKBP4 PE=1 SV=3
58	146	sp|P05783|K1C18_HUMAN	58.11	4	4	1.26E+06	2	1	14		48058	Keratin type I cytoskeletal 18 OS=Homo sapiens OX=9606 GN=KRT18 PE=1 SV=2
127	168	sp|Q15392|DHC24_HUMAN	54.57	3	3	1.13E+06	2	2	2		60101	Delta(24)-sterol reductase OS=Homo sapiens OX=9606 GN=DHCR24 PE=1 SV=2
69	162	sp|Q8WZ42|TITIN_HUMAN	54.34	0	0	8.05E+05	2	1	2		3815922	Titin OS=Homo sapiens OX=9606 GN=TTN PE=1 SV=4
172	196	sp|P49411|EFTU_HUMAN	49.02	2	2	6.05E+05	1	1	1		49875	Elongation factor Tu mitochondrial OS=Homo sapiens OX=9606 GN=TUFM PE=1 SV=3
244	205	sp|Q9Y265|RUVB1_HUMAN	47.42	3	3	5.07E+05	1	1	1		50228	RuvB-like 1 OS=Homo sapiens OX=9606 GN=RUVBL1 PE=1 SV=1
245	212	sp|Q96HU8|DIRA2_HUMAN	43.93	6	6	3.99E+06	1	1	1		22485	GTP-binding protein Di-Ras2 OS=Homo sapiens OX=9606 GN=DIRAS2 PE=1 SV=1
246	214	sp|P62495|ERF1_HUMAN	42.82	3	3	6.72E+05	1	1	1		49031	Eukaryotic peptide chain release factor subunit 1 OS=Homo sapiens OX=9606 GN=ETF1 PE=1 SV=3
102	181	sp|Q8IWZ3|ANKH1_HUMAN	42.34	0	0	2.10E+06	2	2	2		269455	Ankyrin repeat and KH domain-containing protein 1 OS=Homo sapiens OX=9606 GN=ANKHD1 PE=1 SV=1
53	242	sp|Q12802|AKP13_HUMAN	39.98	0	0	7.13E+08	1	1	3		307550	A-kinase anchor protein 13 OS=Homo sapiens OX=9606 GN=AKAP13 PE=1 SV=2
88	183	sp|Q9C093|SPEF2_HUMAN	39.02	1	1	1.91E+06	2	2	2		209809	Sperm flagellar protein 2 OS=Homo sapiens OX=9606 GN=SPEF2 PE=1 SV=2
128	215	sp|Q13613|MTMR1_HUMAN	37.54	2	2	1.36E+06	1	1	1		74678	Myotubularin-related protein 1 OS=Homo sapiens OX=9606 GN=MTMR1 PE=1 SV=4
203	263	sp|Q02156|KPCE_HUMAN	37.42	1	1	7.20E+05	1	1	1	Deamidation (NQ)	83674	Protein kinase C epsilon type OS=Homo sapiens OX=9606 GN=PRKCE PE=1 SV=1
41	412	sp|Q9ULL4|PLXB3_HUMAN	35.36	0	0	3.44E+08	1	1	3		206846	Plexin-B3 OS=Homo sapiens OX=9606 GN=PLXNB3 PE=1 SV=2
113	1378	sp|Q96M86|DNHD1_HUMAN	31.8	0	0	3.62E+05	1	1	1		533650	Dynein heavy chain domain-containing protein 1 OS=Homo sapiens OX=9606 GN=DNHD1 PE=1 SV=2
132	333	sp|Q7Z6R9|AP2D_HUMAN	31.09	2	2	1.31E+06	1	1	1		49578	Transcription factor AP-2-delta OS=Homo sapiens OX=9606 GN=TFAP2D PE=1 SV=1
247	244	sp|P52292|IMA1_HUMAN	30.11	3	3	1.04E+06	1	1	1		57862	Importin subunit alpha-1 OS=Homo sapiens OX=9606 GN=KPNA2 PE=1 SV=1
117	275	sp|Q9P2D1|CHD7_HUMAN	28.96	1	1	1.88E+06	1	1	1	Deamidation (NQ); Pyro-glu from E	335928	Chromodomain-helicase-DNA-binding protein 7 OS=Homo sapiens OX=9606 GN=CHD7 PE=1 SV=3
74	915	sp|Q9P225|DYH2_HUMAN	28.51	0	0	0.00E+00	1	1	1		507703	Dynein axonemal heavy chain 2 OS=Homo sapiens OX=9606 GN=DNAH2 PE=1 SV=3
202	264	sp|Q58EX2|SDK2_HUMAN	26.9	2	2	1.50E+07	1	1	1	Oxidation (M)	239394	Protein sidekick-2 OS=Homo sapiens OX=9606 GN=SDK2 PE=1 SV=3
249	5622	sp|P17031|ZNF26_HUMAN	26.79	2	2	5.17E+05	1	1	1		61282	Zinc finger protein 26 OS=Homo sapiens OX=9606 GN=ZNF26 PE=1 SV=3
156	431	sp|Q9Y2Z4|SYYM_HUMAN	26.51	1	1	4.52E+05	1	1	1		53199	Tyrosine--tRNA ligase mitochondrial OS=Homo sapiens OX=9606 GN=YARS2 PE=1 SV=2
204	347	sp|P55265|DSRAD_HUMAN	26.21	1	1	1.17E+06	1	1	1	Oxidation (M)	136066	Double-stranded RNA-specific adenosine deaminase OS=Homo sapiens OX=9606 GN=ADAR PE=1 SV=4
252	238	sp|P36957|ODO2_HUMAN	25.96	2	2	1.58E+06	1	1	1		48755	Dihydrolipoyllysine-residue succinyltransferase component of 2-oxoglutarate dehydrogenase complex mitochondrial OS=Homo sapiens OX=9606 GN=DLST PE=1 SV=4
160	260	sp|Q14807|KIF22_HUMAN	25.8	2	2	6.93E+05	1	1	1	Deamidation (NQ)	73262	Kinesin-like protein KIF22 OS=Homo sapiens OX=9606 GN=KIF22 PE=1 SV=5
254	253	sp|P16403|H12_HUMAN	25.42	5	5	3.93E+05	1	1	1		21365	Histone H1.2 OS=Homo sapiens OX=9606 GN=H1-2 PE=1 SV=2
257	331	sp|A6NKC9|SH2D7_HUMAN	24.73	2	2	1.36E+06	1	1	1		49807	SH2 domain-containing protein 7 OS=Homo sapiens OX=9606 GN=SH2D7 PE=4 SV=2
258	249	sp|P29322|EPHA8_HUMAN	24.61	1	1	6.10E+05	1	1	1		111003	Ephrin type-A receptor 8 OS=Homo sapiens OX=9606 GN=EPHA8 PE=1 SV=2
150	188	sp|Q2KJY2|KI26B_HUMAN	24.48	0	0	3.22E+05	1	1	1	Deamidation (NQ)	223881	Kinesin-like protein KIF26B OS=Homo sapiens OX=9606 GN=KIF26B PE=1 SV=1
130	391	sp|P14543|NID1_HUMAN	24.35	1	1	6.44E+06	1	1	2		136377	Nidogen-1 OS=Homo sapiens OX=9606 GN=NID1 PE=1 SV=3
152	226	sp|Q9BSJ5|CQ080_HUMAN	24.15	1	1	2.22E+06	1	1	1		67315	Uncharacterized protein C17orf80 OS=Homo sapiens OX=9606 GN=C17orf80 PE=1 SV=2
89	186	sp|Q63HN8|RN213_HUMAN	24.12	0	0	4.51E+07	1	1	3		591415	E3 ubiquitin-protein ligase RNF213 OS=Homo sapiens OX=9606 GN=RNF213 PE=1 SV=3
205	247	sp|Q8NHY3|GA2L2_HUMAN	23.73	1	1	1.46E+06	1	1	1	Deamidation (NQ)	96520	GAS2-like protein 2 OS=Homo sapiens OX=9606 GN=GAS2L2 PE=1 SV=1
37	270	sp|Q96IK1|BOD1_HUMAN	23.63	9	9	1.65E+08	1	1	6		19196	Biorientation of chromosomes in cell division protein 1 OS=Homo sapiens OX=9606 GN=BOD1 PE=1 SV=2
174	240	sp|O43299|AP5Z1_HUMAN	21.87	1	1	5.31E+05	1	1	1		88605	AP-5 complex subunit zeta-1 OS=Homo sapiens OX=9606 GN=AP5Z1 PE=1 SV=2
261	401	sp|P06744|G6PI_HUMAN	21.6	3	3	4.35E+05	1	1	1		63147	Glucose-6-phosphate isomerase OS=Homo sapiens OX=9606 GN=GPI PE=1 SV=4
133	694	sp|Q96JN0|LCOR_HUMAN	21.42	2	2	7.79E+06	1	1	1	Deamidation (NQ)	47007	Ligand-dependent corepressor OS=Homo sapiens OX=9606 GN=LCOR PE=1 SV=2
183	436	sp|C9JTQ0|ANR63_HUMAN	21.42	2	2	5.20E+05	1	1	1		39620	Ankyrin repeat domain-containing protein 63 OS=Homo sapiens OX=9606 GN=ANKRD63 PE=3 SV=1
262	545	sp|Q12767|TMM94_HUMAN	21.3	1	1	3.60E+06	1	1	1	Deamidation (NQ)	151150	Transmembrane protein 94 OS=Homo sapiens OX=9606 GN=TMEM94 PE=1 SV=1
162	372	sp|Q9P2M7|CING_HUMAN	21.27	1	1	4.35E+06	1	1	1		137057	Cingulin OS=Homo sapiens OX=9606 GN=CGN PE=1 SV=3
181	705	sp|Q5JSZ5|PRC2B_HUMAN	21.16	1	1	4.55E+07	1	1	1	Deamidation (NQ)	242964	Protein PRRC2B OS=Homo sapiens OX=9606 GN=PRRC2B PE=1 SV=2
263	487	sp|P08235|MCR_HUMAN	20.84	1	1	6.27E+05	1	1	1	Deamidation (NQ)	107081	Mineralocorticoid receptor OS=Homo sapiens OX=9606 GN=NR3C2 PE=1 SV=2
270	423	sp|P06756|ITAV_HUMAN	20.59	1	1	3.26E+05	1	1	1	Carbamidomethylation; Deamidation (NQ)	116038	Integrin alpha-V OS=Homo sapiens OX=9606 GN=ITGAV PE=1 SV=2
265	542	sp|Q15645|PCH2_HUMAN	20.53	2	2	6.14E+06	1	1	1		48551	Pachytene checkpoint protein 2 homolog OS=Homo sapiens OX=9606 GN=TRIP13 PE=1 SV=2
271	5684	sp|Q13308|PTK7_HUMAN	20.27	1	1	6.15E+05	1	1	1		118392	Inactive tyrosine-protein kinase 7 OS=Homo sapiens OX=9606 GN=PTK7 PE=1 SV=2
90	5672	sp|Q8N8E3|CE112_HUMAN	20.23	1	1	0.00E+00	1	1	2		112749	Centrosomal protein of 112 kDa OS=Homo sapiens OX=9606 GN=CEP112 PE=1 SV=2
268	396	sp|P62979|RS27A_HUMAN	20.06	10	10	7.39E+05	1	1	1		17965	Ubiquitin-40S ribosomal protein S27a OS=Homo sapiens OX=9606 GN=RPS27A PE=1 SV=2
